# Supplementary material for: Predictions of Cu, Zn, and Cd Concentrations in Soil Using Portable X-Ray Fluorescence Measurements
Source: Sensors (Basel). 2020 Jan 14;20(2):474. doi: 10.3390/s20020474 (PMC7014454; doi:10.3390/s20020474)
Supplement: Supplementary file 1 [file sensors-20-00474-s001.zip]

Archive with 2 entries (2 files):
- Supplementary materials/MLR-Models.txt
- Supplementary materials/SupplementaryMaterialKarlAdlerV3.xlsx
