# Supplementary material for: Predictions of Cu, Zn, and Cd Concentrations in Soil Using Portable X-Ray Fluorescence Measurements
Source: Sensors (Basel). 2020 Jan 14;20(2):474. doi: 10.3390/s20020474 (PMC7014454; doi:10.3390/s20020474)
Supplement: Supplementary file 1 [file sensors-20-00474-s001.zip › Supplementary materials/MLR-Models.txt]

Cu-MLR
Cu coef = 	[Zr -7.03621411e-03, Sr -1.84982138e-02, Rb -3.51735726e-02,  Pb 1.23138893e-01,
       	   	Zn 8.26886132e-02, Fe 2.98971685e-04, Mn -3.58147149e-04,  V 1.21401001e-01,
           	Ti -3.46237833e-03,  Ca 6.24904857e-05,  K 2.55957760e-04,  Ba 9.46873598e-04,
           	Cs 1.03107866e-03]
Cu Intercept = 	2.2342328432732437

Zn-MLR
Zn coef = 	[Zr 2.81935199e-03, Sr -1.70474375e-03,  Rb 4.69145695e-02,  Pb 6.09938609e-02,
           	Zn 9.51879211e-01, Fe 1.92573851e-04, Mn -1.43586057e-03, V -7.54379501e-03,
           	Ti -2.01135747e-03, Ca -2.37719729e-05, K 3.11526598e-04, Ba -2.81892202e-02,
           	Cs 7.43239742e-02]
Zn Intercept = 	-4.202751179782048

Cd-MLR
Cd coef = 	[Zr -1.87188518e-05, Sr -7.08216861e-04, Rb -2.57455893e-03, Pb 1.48132185e-03,
           	Zn 4.75841690e-03, Fe -4.29931637e-06, Mn -2.63632675e-05, V 2.17515625e-03,
           	Ti -5.21189668e-05, Ca 1.21272159e-06, K -7.52417234e-07, Ba 3.80208663e-04,
           	Cs -2.79373433e-03]
Cd Intercept = 	0.22400605027694626
