# Supplementary material for: Predictions of Cu, Zn, and Cd Concentrations in Soil Using Portable X-Ray Fluorescence Measurements
Source: Sensors (Basel). 2020 Jan 14;20(2):474. doi: 10.3390/s20020474 (PMC7014454; doi:10.3390/s20020474)
Supplement: Supplementary file 1 [file sensors-20-00474-s001.zip › Supplementary materials/SupplementaryMaterialKarlAdlerV3.xlsx]

## Sheet: Blad1
Time	Type	SAMPLE	Zr	Zr Error	Sr	Sr Error	Rb	Rb Error	Pb	Pb Error	Zn	Zn Error	Fe	Fe Error	Mn	Mn Error	V	V Error	Ti	Ti Error	Ca	Ca Error	K	K Error	Ba	Ba Error	Cs	Cs Error
2018-12-22 03:26:00	Soil	NIST 2709a	125.28	2.67	219.23	3.23	83.38	2.44	13.15	2.99	98.31	6.37	28239.3	160.48	531.18	37.98	144.52	19.18	3938.01	68.45	20303.1	167.69	20393.9	225.41	813.97	19.79	47.88	3.54
2018-12-30 06:29:00	Soil	NIST 2709a	130.64	2.75	222.58	3.3	82.37	2.48	7.9	2.81	92.27	6.38	28175.1	162.54	526	38.56	153.07	18.95	3821.58	67.21	20301.5	166.75	20541.5	224.86	845.31	19.95	49.01	3.55
2019-06-10 11:09:00	Soil	NIST 2709a	127.84	2.72	223.33	3.28	82.17	2.47	12.52	3	96.84	6.39	28653.7	163.06	494.13	37.8	146.82	18.85	3838.26	67.07	19836.2	164.12	20317.1	222.48	856.47	20.31	47.97	3.61
2019-11-22 16:02:00	Soil	NIST 2709a	129.11	2.66	218.87	3.18	84.12	2.41	11.19	2.87	95.21	6.23	28157.4	158.09	512.06	37.19	101.68	14.57	3766.02	65.85	19597.2	160.25	19763.4	215.81	880.3	20.66	51.44	3.66
NIST 2709a reference concentrations			195		239		99		17.3		103		33600		529		110		3360		19100		21100		979		5
